# Supplementary material for: Betulinic Acid Modulates the Expression of HSPA and Activates Apoptosis in Two Cell Lines of Human Colorectal Cancer
Source: Molecules. 2021 Oct 22;26(21):6377. doi: 10.3390/molecules26216377 (PMC8588033; doi:10.3390/molecules26216377)
Supplement: Supplementary file 1 [file molecules-26-06377-s001.zip]

Archive with 1 entries (1 files):
- molecules-1225982-supplementary.pdf
